# Supplementary material for: Cognitive Rehabilitation in Schizophrenia-Associated Cognitive Impairment: A Review
Source: Neurol Int. 2022 Dec 29;15(1):12–23. doi: 10.3390/neurolint15010002 (PMC9844333; doi:10.3390/neurolint15010002)
Supplement: Supplementary file 1 [file neurolint-15-00002-s001.zip]

Archive with 1 entries (1 files):
- neurolint-2028193-supplementary.pdf
